# Supplementary material for: Efficient Ultrasound-Assisted Extraction of Four Major Aescins from Aesculi Semen Seeds Using Deep Eutectic Solvents
Source: Molecules. 2026 Mar 23;31(6):1057. doi: 10.3390/molecules31061057 (PMC13028780; doi:10.3390/molecules31061057)
Supplement: Supplementary file 1 [file molecules-31-01057-s001.zip]

Archive with 1 entries (1 files):
- molecules-4181253-supplementary.pdf
